# Supplementary material for: Mechanically Robust and Conductive Gelatin/Glucose Hydrogels Enabled by the Hofmeister Effect for Flexible Strain Sensors
Source: Gels. 2025 Sep 1;11(9):694. doi: 10.3390/gels11090694 (PMC12469848; doi:10.3390/gels11090694)
Supplement: Supplementary file 1 [file gels-11-00694-s001.zip]

Archive with 1 entries (1 files):
- gels-3823848-supplementary.pdf
